# Supplementary material for: Neutrophil Extracellular Trap‐Related Gene Signatures and Molecular Clusters in Severe Influenza: Identification Through Integrative Transcriptome Analysis
Source: J Immunol Res. 2026 Feb 7;2026:6671885. doi: 10.1155/jimr/6671885 (PMC13140821; doi:10.1155/jimr/6671885)
Supplement: Supplementary file 1 — Supporting Information 1 List of 573 NRGs. [file JIMR-2026-6671885-s001.xls]

## Sheet: NETs
SGK1
ACTB
ACTG1
ACTN1
ACTN4
AKT1
AKT2
ARPIN
ATG7
AZU1
C3
C3AR1
C5AR1
CAMP
CARD11
CASP1
CAT
CCDC25
CCL2
CCL3
CCL4
CCL5
CD177
CD274
CD44
CEBPB
CFTR
CLEC4E
CLEC6A
CLEC7A
CSF3
CTSC
CTSG
CXCL1
CXCL2
CXCR4
CYBB
DEFA3
DNAJB1
DNASE1
ELANE
ENO1
ENTPD4
F2RL2
F3
FCAR
FCGR2B
FGL2
GPBAR1
GSDMD
H2AX
HIF1A
HMGB1
HRG
IL12A
IL17A
IL1B
IL1RL1
IL33
IL36RN
IL5
IL6
IL8
ILK
IRAK4
IRF1
ITGAM
ITGB1
ITGB2
KCNN3
KLF2
KRT10
LCP1
LDLR
LPAR3
LTF
LYZ
MAPK1
MAPK14
MAPK3
MAPK7
MCOLN3
MFN1
MFN2
MIR146A
MIR21
MIR223
MMP9
MNDA
MPO
MTOR
MYD88
MYH9
NFE2L2
NFIL3
NFKBIA
NLRP3
NOX4
OPA1
ORAI1
P2RX1
PADI4
PARVB
PF4
PIK3CA
PKM
PROCR
PRTN3
PTAFR
RIPK1
RIPK3
S100A12
S100A8
S100A9
S1PR2
SELP
SELPLG
SIGLEC14
SOCS3
SPP1
SRC
STAT3
SUCNR1
SYK
TICAM1
TIMP1
TKT
TLR2
TLR4
TLR7
TLR8
TLR9
TNF
TNFAIP3
WASL
XIST
RAC2
CXCL8
NCF2
MEFV
TNFRSF1A
NCF1
NCF4
CXCR2
LCN2
FCGR3B
TGFB1
PIK3CG
ECM1
EFEMP2
SOD3
SOD1
MMP8
FPR1
MMP2
ELN
FN1
ICAM1
CSF2
SELL
IFNG
PTPN6
IL1A
MEPE
CYBA
IL1RN
SERPINB1
IL10
EGFR
SMARCD2
MMP1
CXCL5
HAX1
FBN1
PPBP
APP
CASP3
VEGFA
CD36
CD40LG
CRP
VTN
ITGAL
MMP3
FPR2
SERPINA1
LPIN2
CXCR1
HSPG2
SELE
ANXA1
CASR
JAGN1
WAS
JAK2
RAF1
KRAS
IL18
DCN
FAS
DEFA1
FASLG
MAP2K1
PECAM1
PSTPIP1
APOE
PSMB8
TP53
G6PC3
BSG
ALB
ELFN2
RHOA
THBS1
PTPN11
PLG
PLAU
IL4
FCGR2A
TNC
STAT1
CSF1
MMP14
XDH
MAPK8
GFI1
ADA
MVK
EGF
CTSD
JUN
VCAM1
KIT
PSEN1
COL1A1
PTGS2
FCGR3A
IL2
GUSB
LGALS3
RUNX1
SERPINE1
ADA2
F2RL1
CYCS
RAB27A
ITGB3
CTSB
HPSE
CALR
FGF2
CEACAM1
CFH
BCL2
PTEN
RAC1
ACAN
CDC42
CDH1
TGFB2
CLEC12A
MMP13
FLT3
NID1
IL1R1
PRKCD
VWF
SLPI
GATA2
VPS45
PLAUR
MRTFA
NRAS
TTR
CTSK
NOS2
ABL1
NFKB1
CTNNB1
A2M
CLPB
FBLN1
TGFBI
TIMP2
SRP54
VPS13B
APOA1
ERBB2
PTK2
MAPK10
RNASE3
TET2
FCGR1A
CD4
LTBP1
TREM1
TGFB3
PARP1
FGFR1
CBL
CXCL12
SMAD4
CST3
PIK3CD
ITGA4
INS
ADAMTSL1
IL3
VCAN
SPARC
BPI
NOS3
HRAS
PSMB4
PRKCA
MMP7
BRAF
AK2
LYN
BTK
PTPRC
CXCL6
LPO
COL18A1
LOX
ADAM10
AGER
PLA2G2A
LBR
NOD2
HLA-DRB1
VCL
CFD
KRIT1
SRSF2
CEACAM8
TIMP3
TFRC
MMP12
ACE
PXN
FERMT3
EDN1
STAT5A
KDR
ITGA2
TEK
MCL1
ANGPT1
FGA
COL11A1
KITLG
ACP5
CD79A
CD14
DNASE1L3
LAMC1
CCR5
SAA1
TGFA
PLCG2
PDGFRB
PXDN
F2R
CDKN3
CD47
ITGAV
FOS
PTK2B
B2M
PIK3R1
CR1
CTSL
SDC1
RAP1A
TRPM2
SSR4
NPM1
HCK
HGF
MMP25
DDR1
LSP1
TCIRG1
ADORA2A
MYC
PLA2G4A
BGN
TERT
GSN
SPN
LAMC2
TGFBR1
EMILIN1
IL13
ANXA5
IL15
OTULIN
ADAM17
FGR
MPL
CD63
IGF1
PDGFRA
MET
DAG1
GRN
LOXL1
RARA
LAMA5
CTLA4
COL1A2
SERPINA3
DSPP
THPO
DDR2
CHI3L1
CASP8
MAP2K2
HSP90AA1
CCND1
PPARG
TNXB
RELA
STAT5B
WDR1
CCR1
COL6A1
LAMTOR2
CSF1R
SERPINC1
BCR
NLRP12
NEU1
COL14A1
TLR3
MUC5AC
MATN1
DMP1
COL12A1
SPI1
JAK1
LEP
CD34
BAX
SSR1
MME
ANPEP
ADAMTS4
COL11A2
P2RY2
CEBPA
CLU
F2
BMP6
TNFRSF1B
CXCL10
LAMA1
PLAT
IFNA1
CD68
HMCN1
LCP2
DMD
LTBP4
KNG1
MMP10
THBD
PRF1
NOTCH1
SRPRA
SPON2
CTSS
GAPDH
SLC44A2
ESR1
GATA1
CD55
ADCY10
LGALS1
ITGA6
INPP5D
EPX
MIF
PIEZO1
ICAM3
TGM2
ITGA5
ITGA2B
ABCB1
NAMPT
CCN1
SFTPD
CD40
SIGLEC5
PRSS57
LAMP2
CCR3
EGR1
FGFR2
CCL11
TNFSF11
LTBP3
TGFBR2
UNC13D
HSPB1
AMBP
HLA-B
ETV6
HSPA1A
VIM
HMOX1
TNFSF12
MUC1
SMAD3
TF
LRP1
PTX3
COL6A2
HFE
EPO
LMNA
CSF2RA
GZMB
CDKN1A
PLA2G1B
PGM3
XIAP
CREB1
ARG1
LOXL2
OSM
STX4
NT5E
SULF2
VAV1
PTPN22
SORL1
TCN1
CYBC1
BMP2
ACP1
BIRC3
IL18R1
RETN
STAT4
SHC1
PRG2
NR3C1
PRKAR1A
CCN2
LTA4H
BMP4
PLA2G6
CXADR
MMP11
SLC46A1
PSMA3
CLEC4A
HBEGF
ARRB2
EPOR
LAMB3
SMAD2
JAK3
SP1
GRB2
GPX3
RIPOR2
NPPA
SLC2A1
UBA1
S100A4
