# Supplementary material for: Neutrophil Extracellular Trap‐Related Gene Signatures and Molecular Clusters in Severe Influenza: Identification Through Integrative Transcriptome Analysis
Source: J Immunol Res. 2026 Feb 7;2026:6671885. doi: 10.1155/jimr/6671885 (PMC13140821; doi:10.1155/jimr/6671885)
Supplement: Supplementary file 2 — Supporting Information 2 qPCR primer sequences. [file JIMR-2026-6671885-s002.xls]

## Sheet: Sheet1
PRTN3
Forward primer	TCTGCCGGCCACATAACATT
Reverse primer	ATCACAGATCAGGGGGCCA
MMP8
Forward primer	AGACGCTTCCATTTCTGCTCT
Reverse primer	TTCCAGGTAGTCCTGAACAGT
MPO
Forward primer	CGCCCAACAACATCGACATC
Reverse primer	ATGCTGAACACACCCTCGTT
BPI
Forward primer	TACCCATTCTTGTGCTGCCC
Reverse primer	CTGGTGAGGCTGAAGCACTA
LTF
Forward primer	CCCTGGTGCTGAAAGGAGAA
Reverse primer	GCACCAAACCACATTTGCCT
