# Supplementary material for: Neutrophil Extracellular Trap‐Related Gene Signatures and Molecular Clusters in Severe Influenza: Identification Through Integrative Transcriptome Analysis
Source: J Immunol Res. 2026 Feb 7;2026:6671885. doi: 10.1155/jimr/6671885 (PMC13140821; doi:10.1155/jimr/6671885)
Supplement: Supplementary file 3 — Supporting Information 3 List of 43 DEGs between patients with sFlu and non‐sFlu. [file JIMR-2026-6671885-s003.xls]

id	logFC	AveExpr	t	P.Value	adj.P.Val	B
KLRD1	-1.23641417288049	7.33230885283019	-9.3230260765453	4.37413246457381e-18	6.94612235374321e-15	30.4054546344142
PCOLCE2	1.22219264676966	5.66515618490566	8.90729432363016	8.1608644047555e-17	8.24692442938746e-14	27.5676153405505
HLA-DPA1	-1.09105601844994	10.1031940075472	-8.78156870286334	1.95065163891977e-16	1.50084881073127e-13	26.7228621676329
IL2RB	-1.03088524712717	8.60328365660377	-8.77613234668027	2.02525478238296e-16	1.50084881073127e-13	26.6864815913769
LOC653061	1.00846259971911	5.57504383773585	8.53658126871175	1.04555234402555e-15	6.83668226834591e-13	25.0957389026548
HP	1.74103603006895	8.05965413207547	8.31591517898746	4.63891692709602e-15	2.24200872006954e-12	23.652445799645
TDRD9	1.23830359710164	6.90724045283019	8.30462474871802	5.00344755139766e-15	2.31743012422235e-12	23.5791853283914
PRTN3	1.54864159825077	6.3497410754717	8.2599529009395	6.74539904008672e-15	2.88391752806169e-12	23.2898912888735
MMP8	1.91542632443821	6.8760182490566	8.22172178798972	8.70412483254229e-15	3.58352043105704e-12	23.043033235226
MPO	1.85808367945608	7.34222567924528	8.13817221887347	1.51587251109552e-14	5.61681294444594e-12	22.5059088297692
BPI	1.79513714664198	7.88677556603774	8.10086367172689	1.93996779012954e-14	6.53475210759999e-12	22.2671130221839
COL17A1	1.19594793909602	6.10553940754717	7.9787630488853	4.32917396429818e-14	1.2339255842856e-11	21.4902170721188
OLFM4	1.66571514159857	6.85820325660377	7.82969719269533	1.14227442179506e-13	2.76033097232041e-11	20.5515172577525
RETN	1.622801655452	7.79534956981132	7.68551455853569	2.8893354746449e-13	5.83960966111867e-11	19.6540424128032
CD177	1.5644121066139	6.21919984150943	7.50714353103106	8.97545309199934e-13	1.36105915815168e-10	18.5584093918156
PGLYRP1	1.42385070665221	9.6371755245283	7.47625883466108	1.09034727736493e-12	1.53421523230234e-10	18.3703812213341
LCN2	1.50362615085547	10.6921064981132	7.38068209853554	1.98476144277911e-12	2.3981095867318e-10	17.7916981240414
HLA-DQA1	-1.13470602215271	8.3746235245283	-7.32984296777471	2.72412105794709e-12	2.99815145347919e-10	17.485872241388
C19orf59	1.39227950651174	10.4827716792453	7.11858872163525	1.00037889452311e-11	8.45394549038207e-10	16.230132126628
OLR1	1.35013845486466	6.63246274339623	7.11414217375747	1.02787763407928e-11	8.46362057809281e-10	16.2039657887532
CEACAM8	1.7632464703141	8.59672530566038	7.06828004545259	1.3587241823867e-11	1.07117574549011e-09	15.9347297973326
TCN1	1.29070232814096	8.86302495471698	6.99670258234905	2.09533699097378e-11	1.51245233712107e-09	15.5169000074075
CEACAM6	1.76187817371042	8.26407316226415	6.97182703175575	2.434106775012e-11	1.73445710968163e-09	15.372371620198
DEFA4	1.91748462314862	9.15576844150943	6.88219359104226	4.16481748108344e-11	2.66069604136342e-09	14.8545393211479
ZDHHC19	1.57477701857763	7.03362222264151	6.82783128661194	5.75561601618389e-11	3.43975417397312e-09	14.5427405538894
CTSG	1.76179449706333	7.95495778113208	6.73917351231288	9.71914036955963e-11	5.40189821740124e-09	14.0379494601828
AZU1	1.47424984448416	6.94486726037736	6.68794047750327	1.31282105018162e-10	6.72503170222069e-09	13.7483624376809
LOC653600	1.93135875753319	10.6910015962264	6.57355767083997	2.55446526720763e-10	1.14037895222008e-08	13.1075025542415
MAOA	1.15334009122829	5.94087456226415	6.56702022712132	2.65289815600658e-10	1.17887347501848e-08	13.0711135026639
TMCC2	1.05291280560521	6.80988257358491	6.47840661027465	4.41769331581877e-10	1.82554196649225e-08	12.5804401980499
RNASE3	1.24281859716548	8.06117730566038	6.44223433169976	5.43260941328092e-10	2.07661461496149e-08	12.3815321113947
ARG1	1.40461448014556	8.80516821509434	6.38821186988501	7.38747333532094e-10	2.68363247043881e-08	12.0859764358538
ORM1	1.26096869688458	7.8170921245283	6.30926782395392	1.15388151302544e-09	3.88109823833307e-08	11.6573524200108
GZMH	-1.04127212302093	8.85699718867924	-6.26438026959674	1.48433077266508e-09	4.7549916048833e-08	11.4153869641492
SLPI	1.05654647746425	7.87362514339623	6.23752468520811	1.72466085494501e-09	5.35512012948846e-08	11.2712333685991
ALPL	1.03373812353166	11.6637534792453	6.22143761832037	1.88646921381983e-09	5.74520322762225e-08	11.185102228663
ABCA13	1.01022950082993	5.7404925509434	6.17335418846705	2.46397245966621e-09	7.19765410213282e-08	10.928647085898
S100P	1.10054541866701	11.0730678792453	6.16187712034855	2.62559033053624e-09	7.60053700891688e-08	10.8676529378479
MS4A3	1.07175430988253	7.46470209433962	6.13242543205378	3.08932493879117e-09	8.5425213979111e-08	10.7115221346464
MMP9	1.08297558644025	11.4018251358491	6.02957963298406	5.4280553686603e-09	1.39028256861815e-07	10.1707227395117
LTF	1.43437474642493	7.66852697358491	5.84496770995449	1.46753792861947e-08	3.13112315058235e-07	9.21742401402934
RAP1GAP	1.51213795103423	7.99218396226415	5.6267996817879	4.61808210899755e-08	8.18801583447143e-07	8.12040362847634
CA1	1.08188505196629	10.2804904490566	4.84863395880035	2.10908466167683e-06	1.95046465051578e-05	4.48151232365017
