# Supplementary material for: Neutrophil Extracellular Trap‐Related Gene Signatures and Molecular Clusters in Severe Influenza: Identification Through Integrative Transcriptome Analysis
Source: J Immunol Res. 2026 Feb 7;2026:6671885. doi: 10.1155/jimr/6671885 (PMC13140821; doi:10.1155/jimr/6671885)
Supplement: Supplementary file 4 — Supporting Information 4 Detailed results of the GO and KEGG analyses. [file JIMR-2026-6671885-s004.xls]

## Sheet: GO
GO analysis results
ONTOLOGY	ID	Description	GeneRatio	BgRatio	RichFactor	FoldEnrichment	zScore	pvalue	p.adjust	qvalue	geneID	Count
BP	GO:0042742	defense response to bacterium	11/39	330/18888	0.0333333333333333	16.1435897435897	12.6237927753017	4.24930725696893e-11	3.33145688946364e-08	2.1917479535945e-08	HP/MPO/BPI/PGLYRP1/LCN2/DEFA4/CTSG/AZU1/RNASE3/SLPI/LTF	11
BP	GO:0019730	antimicrobial humoral response	8/39	132/18888	0.0606060606060606	29.3519813519814	14.8685940601475	2.35545228082413e-10	9.2333729408306e-08	6.07458746107277e-08	PRTN3/PGLYRP1/DEFA4/CTSG/AZU1/RNASE3/SLPI/LTF	8
BP	GO:0031640	killing of cells of another organism	7/39	90/18888	0.0777777777777778	37.6683760683761	15.8608604970128	5.97651916324578e-10	1.17139775599617e-07	7.70656418418535e-08	PGLYRP1/DEFA4/CTSG/AZU1/ARG1/GZMH/LTF	7
BP	GO:0141061	disruption of cell in another organism	7/39	90/18888	0.0777777777777778	37.6683760683761	15.8608604970128	5.97651916324578e-10	1.17139775599617e-07	7.70656418418535e-08	PGLYRP1/DEFA4/CTSG/AZU1/ARG1/GZMH/LTF	7
BP	GO:0141060	disruption of anatomical structure in another organism	7/39	93/18888	0.0752688172043011	36.4532671629446	15.5900033702759	7.54443080893027e-10	1.18296675084027e-07	7.78267599237017e-08	PGLYRP1/DEFA4/CTSG/AZU1/ARG1/GZMH/LTF	7
BP	GO:0001906	cell killing	8/39	226/18888	0.0353982300884956	17.143635125936	11.1057040671893	1.65934470004884e-08	2.16821040806382e-06	1.42645421583146e-06	KLRD1/PGLYRP1/DEFA4/CTSG/AZU1/ARG1/GZMH/LTF	8
BP	GO:0050829	defense response to Gram-negative bacterium	6/39	89/18888	0.0674157303370786	32.6499567847882	13.6135185417834	2.65651889272876e-08	2.81553114112441e-06	1.8523231191608e-06	BPI/DEFA4/CTSG/AZU1/RNASE3/LTF	6
BP	GO:0032496	response to lipopolysaccharide	9/39	348/18888	0.0258620689655172	12.525198938992	9.87081072065428	2.87299096033104e-08	2.81553114112441e-06	1.8523231191608e-06	MMP8/MPO/BPI/DEFA4/CTSG/SLPI/ALPL/MMP9/LTF	9
BP	GO:0006959	humoral immune response	8/39	258/18888	0.0310077519379845	15.0172927847346	10.3118647146414	4.63881595895311e-08	3.72450221753143e-06	2.45033040627068e-06	PRTN3/PGLYRP1/DEFA4/CTSG/AZU1/RNASE3/SLPI/LTF	8
BP	GO:0002237	response to molecule of bacterial origin	9/39	369/18888	0.024390243902439	11.812382739212	9.54103445612041	4.750640583586e-08	3.72450221753143e-06	2.45033040627068e-06	MMP8/MPO/BPI/DEFA4/CTSG/SLPI/ALPL/MMP9/LTF	9
BP	GO:0050832	defense response to fungus	5/39	56/18888	0.0892857142857143	43.2417582417582	14.3998316215849	1.01742492343148e-07	7.2514649088207e-06	4.77070059790835e-06	MPO/DEFA4/CTSG/ARG1/LTF	5
BP	GO:0009620	response to fungus	5/39	67/18888	0.0746268656716418	36.142365097589	13.1074037356462	2.53021282561354e-07	1.65307237940085e-05	1.08754761802687e-05	MPO/DEFA4/CTSG/ARG1/LTF	5
BP	GO:0019731	antibacterial humoral response	5/39	69/18888	0.072463768115942	35.0947603121516	12.9057590437154	2.93555426434549e-07	1.77036503326682e-05	1.16471383767554e-05	DEFA4/CTSG/RNASE3/SLPI/LTF	5
BP	GO:0002446	neutrophil mediated immunity	4/39	35/18888	0.114285714285714	55.3494505494505	14.6389046749448	7.75844095745641e-07	4.34472693617559e-05	2.85837298432605e-05	CD177/CTSG/AZU1/ARG1	4
BP	GO:0070943	neutrophil-mediated killing of symbiont cell	3/39	12/18888	0.25	121.076923076923	18.9262610446346	1.76763519517656e-06	9.23883995345618e-05	6.07818417990538e-05	CTSG/AZU1/ARG1	3
BP	GO:0070942	neutrophil mediated cytotoxicity	3/39	14/18888	0.214285714285714	103.78021978022	17.4989190038313	2.91628025378155e-06	0.000142897732435296	9.40116660758525e-05	CTSG/AZU1/ARG1	3
BP	GO:0071222	cellular response to lipopolysaccharide	6/39	225/18888	0.0266666666666667	12.9148717948718	8.17823415961865	6.27905233981098e-06	0.000289575119671283	0.00019050994715216	MMP8/BPI/DEFA4/CTSG/MMP9/LTF	6
BP	GO:0071219	cellular response to molecule of bacterial origin	6/39	238/18888	0.0252100840336134	12.2094376212023	7.91594050485107	8.65720596898259e-06	0.000377069415537908	0.000248071983906519	MMP8/BPI/DEFA4/CTSG/MMP9/LTF	6
BP	GO:0071216	cellular response to biotic stimulus	6/39	265/18888	0.0226415094339623	10.9654571843251	7.43130317129682	1.59435215324832e-05	0.000657880046392992	0.000432815819995389	MMP8/BPI/DEFA4/CTSG/MMP9/LTF	6
BP	GO:0002227	innate immune response in mucosa	3/39	27/18888	0.111111111111111	53.8119658119658	12.4911232759517	2.30029452177632e-05	0.000901715452536318	0.000593233850352841	DEFA4/RNASE3/LTF	3
BP	GO:0061844	antimicrobial humoral immune response mediated by antimicrobial peptide	4/39	82/18888	0.0487804878048781	23.624765478424	9.33925928600126	2.41725314289676e-05	0.000902441173348123	0.000593711298255344	PGLYRP1/DEFA4/RNASE3/LTF	4
BP	GO:0051873	killing by host of symbiont cells	3/39	28/18888	0.107142857142857	51.8901098901099	12.2577623352695	2.57265121225193e-05	0.000916799341093416	0.000603157461245669	CTSG/AZU1/ARG1	3
BP	GO:0032640	tumor necrosis factor production	5/39	189/18888	0.0264550264550265	12.8123728123728	7.42383811580292	4.15602930521609e-05	0.00135763623970392	0.000893181736647318	MMP8/BPI/AZU1/ORM1/LTF	5
BP	GO:0032680	regulation of tumor necrosis factor production	5/39	189/18888	0.0264550264550265	12.8123728123728	7.42383811580292	4.15602930521609e-05	0.00135763623970392	0.000893181736647318	MMP8/BPI/AZU1/ORM1/LTF	5
BP	GO:0071706	tumor necrosis factor superfamily cytokine production	5/39	194/18888	0.0257731958762887	12.4821570182395	7.31211248649623	4.70672525925755e-05	0.00141925869356074	0.000933722824711012	MMP8/BPI/AZU1/ORM1/LTF	5
BP	GO:1903555	regulation of tumor necrosis factor superfamily cytokine production	5/39	194/18888	0.0257731958762887	12.4821570182395	7.31211248649623	4.70672525925755e-05	0.00141925869356074	0.000933722824711012	MMP8/BPI/AZU1/ORM1/LTF	5
BP	GO:0002385	mucosal immune response	3/39	38/18888	0.0789473684210526	38.2348178137652	10.4509312479536	6.53085251691695e-05	0.00189636606417144	0.00124760925274437	DEFA4/RNASE3/LTF	3
BP	GO:0002444	myeloid leukocyte mediated immunity	4/39	112/18888	0.0357142857142857	17.2967032967033	7.86822676967805	8.21046910463145e-05	0.00229893134929681	0.00151245483506369	CD177/CTSG/AZU1/ARG1	4
BP	GO:0002251	organ or tissue specific immune response	3/39	42/18888	0.0714285714285714	34.5934065934066	9.91376761768272	8.83679254220578e-05	0.0023889811562377	0.00157169812910375	DEFA4/RNASE3/LTF	3
BP	GO:0050830	defense response to Gram-positive bacterium	4/39	118/18888	0.0338983050847458	16.4172099087353	7.6415997973189	0.000100547957383061	0.00262744571058935	0.0017285827043351	PGLYRP1/DEFA4/CTSG/RNASE3	4
BP	GO:0051702	biological process involved in interaction with symbiont	4/39	119/18888	0.0336134453781513	16.2792501616031	7.60544432547905	0.000103891348250344	0.00262744571058935	0.0017285827043351	CTSG/AZU1/ARG1/LTF	4
BP	GO:0030574	collagen catabolic process	3/39	45/18888	0.0666666666666667	32.2871794871795	9.55800565005348	0.00010876148395759	0.00266465635696096	0.00175306339273747	PRTN3/MMP8/MMP9	3
BP	GO:0002274	myeloid leukocyte activation	5/39	241/18888	0.020746887966805	10.0478774337695	6.43013929626748	0.000131090267125111	0.00311438695230567	0.00204893878441163	MMP8/BPI/CD177/CTSG/AZU1	5
BP	GO:0007159	leukocyte cell-cell adhesion	6/39	419/18888	0.0143198090692124	6.93519368459703	5.58843048726266	0.000201759167661204	0.0046523290425407	0.0030607427911452	HLA-DPA1/CD177/HLA-DQA1/OLR1/CTSG/ARG1	6
BP	GO:0001909	leukocyte mediated cytotoxicity	4/39	144/18888	0.0277777777777778	13.4529914529915	6.82328379245425	0.000216591932613508	0.00485165929054258	0.00319188111219906	KLRD1/CTSG/AZU1/ARG1	4
BP	GO:0070944	neutrophil-mediated killing of bacterium	2/39	11/18888	0.181818181818182	88.0559440559441	13.1370520492458	0.000225816732066968	0.00491778660945841	0.00323538592727527	CTSG/AZU1	2
BP	GO:0022617	extracellular matrix disassembly	3/39	64/18888	0.046875	22.7019230769231	7.91046268327438	0.000310799713557772	0.00648648045120719	0.00426742134947842	MMP8/CTSG/MMP9	3
BP	GO:0030100	regulation of endocytosis	5/39	291/18888	0.0171821305841924	8.32143801215966	5.72520543824472	0.000314395736155451	0.00648648045120719	0.00426742134947842	IL2RB/PRTN3/CD177/AZU1/ABCA13	5
BP	GO:0002443	leukocyte mediated immunity	6/39	469/18888	0.0127931769722814	6.19583401672954	5.18296531806641	0.000369428329326128	0.00729441086926032	0.00479895451925021	KLRD1/IL2RB/CD177/CTSG/AZU1/ARG1	6
BP	GO:0072672	neutrophil extravasation	2/39	14/18888	0.142857142857143	69.1868131868132	11.6091941001575	0.00037216381986022	0.00729441086926032	0.00479895451925021	PRTN3/CD177	2
BP	GO:0044403	biological process involved in symbiotic interaction	5/39	311/18888	0.0160771704180064	7.78629730398219	5.48902137958394	0.000426326496557189	0.0081521944707521	0.00536328583602112	PGLYRP1/CTSG/AZU1/ARG1/LTF	5
BP	GO:0045785	positive regulation of cell adhesion	6/39	485/18888	0.0123711340206186	5.99143536875496	5.06549212766813	0.000441498824632497	0.00824131139313993	0.00542191539022364	HLA-DPA1/OLFM4/HLA-DQA1/CEACAM6/CTSG/AZU1	6
BP	GO:0002399	MHC class II protein complex assembly	2/39	16/18888	0.125	60.5384615384615	10.8372295424526	0.000489486341408431	0.00863927942751901	0.00568373646547303	HLA-DPA1/HLA-DQA1	2
BP	GO:0002503	peptide antigen assembly with MHC class II protein complex	2/39	16/18888	0.125	60.5384615384615	10.8372295424526	0.000489486341408431	0.00863927942751901	0.00568373646547303	HLA-DPA1/HLA-DQA1	2
BP	GO:0045123	cellular extravasation	3/39	75/18888	0.04	19.3723076923077	7.25161853934596	0.000495877007957086	0.00863927942751901	0.00568373646547303	PRTN3/CD177/AZU1	3
BP	GO:0035821	modulation of process of another organism	2/39	17/18888	0.117647058823529	56.9773755656109	10.5028986102538	0.000554027896623955	0.00924165682879107	0.00608003738736255	ARG1/SLPI	2
BP	GO:0045217	cell-cell junction maintenance	2/39	17/18888	0.117647058823529	56.9773755656109	10.5028986102538	0.000554027896623955	0.00924165682879107	0.00608003738736255	PRTN3/CD177	2
BP	GO:1903556	negative regulation of tumor necrosis factor superfamily cytokine production	3/39	80/18888	0.0375	18.1615384615385	6.99680128674408	0.00059906732921688	0.00978476637720904	0.00643734630079542	BPI/ORM1/LTF	3
BP	GO:0002695	negative regulation of leukocyte activation	4/39	192/18888	0.0208333333333333	10.0897435897436	5.75834304269005	0.000644401480188284	0.0103104236830125	0.00678317347566615	BPI/PGLYRP1/CTSG/ARG1	4
BP	GO:0150076	neuroinflammatory response	3/39	83/18888	0.036144578313253	17.5050973123262	6.8547260524384	0.000667090623770195	0.0104599809807167	0.00688156643468201	MMP8/AZU1/MMP9	3
BP	GO:0002396	MHC protein complex assembly	2/39	21/18888	0.0952380952380952	46.1245421245421	9.41110604876615	0.000851032802872259	0.0125888625934311	0.00828214644304681	HLA-DPA1/HLA-DQA1	2
BP	GO:0002501	peptide antigen assembly with MHC protein complex	2/39	21/18888	0.0952380952380952	46.1245421245421	9.41110604876615	0.000851032802872259	0.0125888625934311	0.00828214644304681	HLA-DPA1/HLA-DQA1	2
BP	GO:0002888	positive regulation of myeloid leukocyte mediated immunity	2/39	21/18888	0.0952380952380952	46.1245421245421	9.41110604876615	0.000851032802872259	0.0125888625934311	0.00828214644304681	CD177/ARG1	2
BP	GO:0050866	negative regulation of cell activation	4/39	215/18888	0.0186046511627907	9.01037567084079	5.37322098150085	0.000982684029322878	0.0142671162775766	0.00938626070893197	BPI/PGLYRP1/CTSG/ARG1	4
BP	GO:0001818	negative regulation of cytokine production	5/39	381/18888	0.0131233595800525	6.35574399353927	4.80378897644897	0.00106541691102162	0.0151870337861992	0.00999146959618365	BPI/PGLYRP1/ARG1/ORM1/LTF	5
BP	GO:0000041	transition metal ion transport	3/39	100/18888	0.03	14.5292307692308	6.17024580370005	0.00114592812960893	0.0157615377826912	0.0103694327517705	LCN2/TCN1/LTF	3
BP	GO:0050764	regulation of phagocytosis	3/39	100/18888	0.03	14.5292307692308	6.17024580370005	0.00114592812960893	0.0157615377826912	0.0103694327517705	IL2RB/PRTN3/AZU1	3
BP	GO:0032963	collagen metabolic process	3/39	107/18888	0.0280373831775701	13.5787203450755	5.93524472602964	0.00139267469021485	0.0188251199504904	0.0123849473358489	PRTN3/MMP8/MMP9	3
BP	GO:0097529	myeloid leukocyte migration	4/39	239/18888	0.0167364016736402	8.10556807209527	5.02851345868016	0.00145240646204332	0.0191926122295189	0.0126267185720519	PRTN3/CD177/CTSG/AZU1	4
BP	GO:0032760	positive regulation of tumor necrosis factor production	3/39	109/18888	0.0275229357798165	13.3295695130558	5.87211521187968	0.00146882236450399	0.0191926122295189	0.0126267185720519	MMP8/AZU1/ORM1	3
BP	GO:0042116	macrophage activation	3/39	110/18888	0.0272727272727273	13.2083916083916	5.84116888822396	0.00150785815937824	0.0193796851959433	0.012749792892068	MMP8/BPI/AZU1	3
BP	GO:0002710	negative regulation of T cell mediated immunity	2/39	29/18888	0.0689655172413793	33.4005305039788	7.94257686150564	0.00162826471780003	0.0202702752615678	0.0133357074089262	KLRD1/ARG1	2
BP	GO:1903557	positive regulation of tumor necrosis factor superfamily cytokine production	3/39	113/18888	0.0265486725663717	12.857726344452	5.75069465869894	0.00162886140494741	0.0202702752615678	0.0133357074089262	MMP8/AZU1/ORM1	3
BP	GO:0019886	antigen processing and presentation of exogenous peptide antigen via MHC class II	2/39	31/18888	0.0645161290322581	31.2456575682382	7.66614825426212	0.00186003295021656	0.0224348589687659	0.014759775637346	HLA-DPA1/HLA-DQA1	2
BP	GO:0042744	hydrogen peroxide catabolic process	2/39	31/18888	0.0645161290322581	31.2456575682382	7.66614825426212	0.00186003295021656	0.0224348589687659	0.014759775637346	HP/MPO	2
BP	GO:0002832	negative regulation of response to biotic stimulus	3/39	119/18888	0.0252100840336134	12.2094376212023	5.57964251166105	0.00188875127555282	0.022436075758082	0.0147605761566329	KLRD1/ARG1/LTF	3
BP	GO:0002698	negative regulation of immune effector process	3/39	121/18888	0.0247933884297521	12.0076287349015	5.52533568104373	0.00198079209029403	0.0231782238625451	0.0152488314885165	KLRD1/PGLYRP1/ARG1	3
BP	GO:0002495	antigen processing and presentation of peptide antigen via MHC class II	2/39	35/18888	0.0571428571428571	27.6747252747253	7.18477843988049	0.00236767953329617	0.0272979522662382	0.0179591791225251	HLA-DPA1/HLA-DQA1	2
BP	GO:0002504	antigen processing and presentation of peptide or polysaccharide antigen via MHC class II	2/39	37/18888	0.0540540540540541	26.1787941787942	6.97329807382626	0.0026433200341025	0.0300342450251647	0.019759371727082	HLA-DPA1/HLA-DQA1	2
BP	GO:0150077	regulation of neuroinflammatory response	2/39	40/18888	0.05	24.2153846153846	6.6856383244805	0.00308372047787558	0.0345376693522064	0.0227221508896095	MMP8/MMP9	2
BP	GO:0002478	antigen processing and presentation of exogenous peptide antigen	2/39	41/18888	0.0487804878048781	23.624765478424	6.59666660869807	0.00323764598067604	0.0352543673451391	0.0231936627270652	HLA-DPA1/HLA-DQA1	2
BP	GO:0032814	regulation of natural killer cell activation	2/39	41/18888	0.0487804878048781	23.624765478424	6.59666660869807	0.00323764598067604	0.0352543673451391	0.0231936627270652	KLRD1/PGLYRP1	2
BP	GO:0022407	regulation of cell-cell adhesion	5/39	496/18888	0.0100806451612903	4.88213399503722	3.98535045008521	0.00337314058598404	0.0359698128191348	0.0236643505389044	HLA-DPA1/HLA-DQA1/CEACAM6/CTSG/ARG1	5
BP	GO:0042119	neutrophil activation	2/39	42/18888	0.0476190476190476	23.0622710622711	6.51080823915636	0.00339510988343874	0.0359698128191348	0.0236643505389044	CD177/CTSG	2
BP	GO:0002705	positive regulation of leukocyte mediated immunity	3/39	150/18888	0.02	9.68615384615385	4.85826461524536	0.00363897459102604	0.0380394143915256	0.0250259305207405	KLRD1/CD177/ARG1	3
BP	GO:0034331	cell junction maintenance	2/39	45/18888	0.0444444444444444	21.5247863247863	6.27017285910464	0.003888587171558	0.0401138466118615	0.0263906885604352	PRTN3/CD177	2
BP	GO:0045807	positive regulation of endocytosis	3/39	155/18888	0.0193548387096774	9.37369727047146	4.76155795862541	0.0039893585681994	0.0406189236034848	0.0267229760549242	IL2RB/AZU1/ABCA13	3
BP	GO:0006953	acute-phase response	2/39	47/18888	0.0425531914893617	20.6088379705401	6.12235415899535	0.00423499926250445	0.0425671720744037	0.0280047184700024	HP/ORM1	2
BP	GO:0022409	positive regulation of cell-cell adhesion	4/39	325/18888	0.0123076923076923	5.9607100591716	4.10327929685598	0.00440412164743326	0.0432512266270211	0.0284547543598823	HLA-DPA1/HLA-DQA1/CEACAM6/CTSG	4
BP	GO:0001774	microglial cell activation	2/39	48/18888	0.0416666666666667	20.1794871794872	6.05183107097355	0.00441339047214501	0.0432512266270211	0.0284547543598823	MMP8/AZU1	2
BP	GO:0036230	granulocyte activation	2/39	49/18888	0.0408163265306122	19.767660910518	5.98341190939944	0.00459521944164611	0.0442170919859131	0.0290901920959955	CD177/CTSG	2
BP	GO:0030198	extracellular matrix organization	4/39	332/18888	0.0120481927710843	5.83503243744208	4.04292689515625	0.00474865758173258	0.0442170919859131	0.0290901920959955	MMP8/COL17A1/CTSG/MMP9	4
BP	GO:0051250	negative regulation of lymphocyte activation	3/39	165/18888	0.0181818181818182	8.80559440559441	4.58067912463151	0.00475024843376306	0.0442170919859131	0.0290901920959955	PGLYRP1/CTSG/ARG1	3
BP	GO:0019884	antigen processing and presentation of exogenous antigen	2/39	50/18888	0.04	19.3723076923077	5.91699159740803	0.00478047196073707	0.0442170919859131	0.0290901920959955	HLA-DPA1/HLA-DQA1	2
BP	GO:0043062	extracellular structure organization	4/39	333/18888	0.012012012012012	5.81750981750982	4.03444577064373	0.00479931886444577	0.0442170919859131	0.0290901920959955	MMP8/COL17A1/CTSG/MMP9	4
BP	GO:0045229	external encapsulating structure organization	4/39	334/18888	0.0119760479041916	5.80009212344542	4.02599903237314	0.00485034427396496	0.0442170919859131	0.0290901920959955	MMP8/COL17A1/CTSG/MMP9	4
BP	GO:0002269	leukocyte activation involved in inflammatory response	2/39	51/18888	0.0392156862745098	18.9924585218703	5.85247228591136	0.00496913386055686	0.0442704653031429	0.0291253061204888	MMP8/AZU1	2
BP	GO:0035987	endodermal cell differentiation	2/39	51/18888	0.0392156862745098	18.9924585218703	5.85247228591136	0.00496913386055686	0.0442704653031429	0.0291253061204888	MMP8/MMP9	2
BP	GO:0007157	heterophilic cell-cell adhesion via plasma membrane cell adhesion molecules	2/39	53/18888	0.0377358490566038	18.2757619738752	5.72877770661202	0.0053566293333667	0.0471864876107808	0.0310437418491979	CEACAM8/CEACAM6	2
BP	GO:0042743	hydrogen peroxide metabolic process	2/39	55/18888	0.0363636363636364	17.6111888111888	5.61166765730204	0.00575759333345587	0.0496038810266967	0.0326341322544057	HP/MPO	2
BP	GO:0045071	negative regulation of viral genome replication	2/39	55/18888	0.0363636363636364	17.6111888111888	5.61166765730204	0.00575759333345587	0.0496038810266967	0.0326341322544057	SLPI/LTF	2
CC	GO:0042581	specific granule	17/40	160/19894	0.10625	52.8434	29.5530526490809	7.80113714267036e-26	6.39693245698969e-24	3.53104102247185e-24	HP/MMP8/BPI/OLFM4/RETN/CD177/PGLYRP1/LCN2/OLR1/CEACAM8/TCN1/DEFA4/ARG1/ORM1/SLPI/MS4A3/LTF	17
CC	GO:0034774	secretory granule lumen	19/40	322/19894	0.0590062111801242	29.3467391304348	23.0181050365782	5.33618881181327e-24	1.26024128496866e-22	6.95640247158568e-23	HP/PRTN3/MMP8/MPO/BPI/OLFM4/RETN/PGLYRP1/LCN2/TCN1/DEFA4/CTSG/AZU1/RNASE3/ARG1/ORM1/SLPI/S100P/LTF	19
CC	GO:0060205	cytoplasmic vesicle lumen	19/40	325/19894	0.0584615384615385	29.0758461538462	22.9058465000514	6.37735337719478e-24	1.26024128496866e-22	6.95640247158568e-23	HP/PRTN3/MMP8/MPO/BPI/OLFM4/RETN/PGLYRP1/LCN2/TCN1/DEFA4/CTSG/AZU1/RNASE3/ARG1/ORM1/SLPI/S100P/LTF	19
CC	GO:0031983	vesicle lumen	19/40	326/19894	0.0582822085889571	28.9866564417178	22.8687656963985	6.76514978444965e-24	1.26024128496866e-22	6.95640247158568e-23	HP/PRTN3/MMP8/MPO/BPI/OLFM4/RETN/PGLYRP1/LCN2/TCN1/DEFA4/CTSG/AZU1/RNASE3/ARG1/ORM1/SLPI/S100P/LTF	19
CC	GO:0035580	specific granule lumen	13/40	62/19894	0.209677419354839	104.283064516129	36.5592966143072	7.68439807907721e-24	1.26024128496866e-22	6.95640247158568e-23	HP/MMP8/BPI/OLFM4/RETN/PGLYRP1/LCN2/TCN1/DEFA4/ARG1/ORM1/SLPI/LTF	13
CC	GO:0005766	primary lysosome	12/40	155/19894	0.0774193548387097	38.5045161290323	21.0398660461528	1.50396237961301e-16	1.76178450183238e-15	9.72486952230968e-16	PRTN3/MPO/BPI/RETN/CEACAM8/CEACAM6/DEFA4/CTSG/AZU1/RNASE3/ARG1/ABCA13	12
CC	GO:0042582	azurophil granule	12/40	155/19894	0.0774193548387097	38.5045161290323	21.0398660461528	1.50396237961301e-16	1.76178450183238e-15	9.72486952230968e-16	PRTN3/MPO/BPI/RETN/CEACAM8/CEACAM6/DEFA4/CTSG/AZU1/RNASE3/ARG1/ABCA13	12
CC	GO:0070820	tertiary granule	11/40	164/19894	0.0670731707317073	33.3588414634146	18.6770152707122	1.60133565414919e-14	1.64136904550292e-13	9.06018856952833e-14	HP/MMP8/OLFM4/CD177/PGLYRP1/OLR1/CEACAM8/TCN1/ORM1/MMP9/LTF	11
CC	GO:1904724	tertiary granule lumen	8/40	55/19894	0.145454545454545	72.3418181818182	23.7805424859418	1.4406700810785e-13	1.31261051831597e-12	7.2454752615644e-13	HP/MMP8/OLFM4/PGLYRP1/TCN1/ORM1/MMP9/LTF	8
CC	GO:0035578	azurophil granule lumen	8/40	91/19894	0.0879120879120879	43.7230769230769	18.3347019205826	9.5500406814517e-12	7.8310333587904e-11	4.32264999265709e-11	PRTN3/MPO/BPI/RETN/CTSG/AZU1/RNASE3/ARG1	8
CC	GO:0005775	vacuolar lumen	8/40	176/19894	0.0454545454545455	22.6068181818182	12.9232530523395	1.93250218857111e-09	1.44059254057119e-08	7.95192288120172e-09	PRTN3/MPO/BPI/RETN/CTSG/AZU1/RNASE3/ARG1	8
CC	GO:0071682	endocytic vesicle lumen	4/40	23/19894	0.173913043478261	86.495652173913	18.4142575911829	1.20666402222938e-07	8.24553748523409e-07	4.55145201367222e-07	HP/MPO/PGLYRP1/LTF	4
CC	GO:0030667	secretory granule membrane	7/40	317/19894	0.0220820189274448	10.9824921135647	8.0417703117354	2.89819893382401e-06	1.82809471210438e-05	1.00908950732334e-05	CD177/OLR1/CEACAM8/CEACAM6/AZU1/ABCA13/MS4A3	7
CC	GO:0035577	azurophil granule membrane	4/40	58/19894	0.0689655172413793	34.3	11.3995395240302	5.49578597852585e-06	3.21896035885085e-05	1.7768330607264e-05	CEACAM8/CEACAM6/AZU1/ABCA13	4
CC	GO:0062023	collagen-containing extracellular matrix	7/40	428/19894	0.0163551401869159	8.13422897196262	6.69709866204029	2.05026807970342e-05	0.000112081321690453	6.18677385454364e-05	PRTN3/MMP8/COL17A1/CTSG/ORM1/SLPI/MMP9	7
CC	GO:0035579	specific granule membrane	4/40	91/19894	0.043956043956044	21.8615384615385	8.95277486651424	3.30061143357022e-05	0.000169156335970474	9.33725602917891e-05	CD177/OLR1/CEACAM8/MS4A3	4
CC	GO:0030139	endocytic vesicle	6/40	350/19894	0.0171428571428571	8.526	6.37599014881278	6.58124638362099e-05	0.00031744835497466	0.000175228231885884	HLA-DPA1/HP/MPO/PGLYRP1/HLA-DQA1/LTF	6
CC	GO:0005765	lysosomal membrane	6/40	443/19894	0.0135440180586907	6.73611738148984	5.4803091017899	0.000238114049156692	0.00102765010688678	0.000567252305470237	HLA-DPA1/HLA-DQA1/CEACAM8/CEACAM6/AZU1/ABCA13	6
CC	GO:0098852	lytic vacuole membrane	6/40	443/19894	0.0135440180586907	6.73611738148984	5.4803091017899	0.000238114049156692	0.00102765010688678	0.000567252305470237	HLA-DPA1/HLA-DQA1/CEACAM8/CEACAM6/AZU1/ABCA13	6
CC	GO:0005774	vacuolar membrane	6/40	487/19894	0.0123203285420945	6.12751540041068	5.14219307695836	0.00039511048444555	0.00161995298622675	0.000894197412166244	HLA-DPA1/HLA-DQA1/CEACAM8/CEACAM6/AZU1/ABCA13	6
CC	GO:0070821	tertiary granule membrane	3/40	73/19894	0.0410958904109589	20.4390410958904	7.46843516944609	0.000424822229771041	0.00165882965910597	0.000915656936348609	CD177/OLR1/CEACAM8	3
CC	GO:0042613	MHC class II protein complex	2/40	17/19894	0.117647058823529	58.5117647058824	10.6478485140689	0.000525952497459047	0.00196036839962008	0.00108210322443727	HLA-DPA1/HLA-DQA1	2
CC	GO:0042611	MHC protein complex	2/40	25/19894	0.08	39.788	8.71034816252147	0.00114844797960899	0.00409446670991031	0.00226010357543188	HLA-DPA1/HLA-DQA1	2
CC	GO:0098553	lumenal side of endoplasmic reticulum membrane	2/40	29/19894	0.0689655172413793	34.3	8.05480583436597	0.00154635418090531	0.00528337678475981	0.00291636972714598	HLA-DPA1/HLA-DQA1	2
CC	GO:0098576	lumenal side of membrane	2/40	39/19894	0.0512820512820513	25.5051282051282	6.8755978166769	0.00278668642879569	0.00914033148644985	0.00504536911318798	HLA-DPA1/HLA-DQA1	2
CC	GO:0045335	phagocytic vesicle	3/40	142/19894	0.0211267605633803	10.5073943661972	5.10336076877225	0.00289957667955916	0.00914481875860967	0.00504784604133782	MPO/PGLYRP1/LTF	3
CC	GO:0012507	ER to Golgi transport vesicle membrane	2/40	64/19894	0.03125	15.5422	5.23015425682943	0.00734527328920455	0.0223078670264731	0.0123137135062688	HLA-DPA1/HLA-DQA1	2
CC	GO:0030669	clathrin-coated endocytic vesicle membrane	2/40	75/19894	0.0266666666666667	13.2626666666667	4.77563156629429	0.00997110041626616	0.0292010797904937	0.0161186961616333	HLA-DPA1/HLA-DQA1	2
CC	GO:0045334	clathrin-coated endocytic vesicle	2/40	93/19894	0.021505376344086	10.6956989247312	4.20661883190555	0.0150265721672966	0.0419126753978126	0.0231353663941712	HLA-DPA1/HLA-DQA1	2
CC	GO:0030134	COPII-coated ER to Golgi transport vesicle	2/40	94/19894	0.0212765957446809	10.581914893617	4.1796485866118	0.0153339056333461	0.0419126753978126	0.0231353663941712	HLA-DPA1/HLA-DQA1	2
CC	GO:0032588	trans-Golgi network membrane	2/40	106/19894	0.0188679245283019	9.38396226415094	3.88469945713051	0.0192298872743956	0.049232436004986	0.0271757990784903	HLA-DPA1/HLA-DQA1	2
CC	GO:0045121	membrane raft	3/40	286/19894	0.0104895104895105	5.21695804195804	3.22419852919927	0.0196328783092806	0.049232436004986	0.0271757990784903	PRTN3/CD177/OLR1	3
CC	GO:0098857	membrane microdomain	3/40	287/19894	0.0104529616724739	5.19878048780488	3.21598987278765	0.0198130535142017	0.049232436004986	0.0271757990784903	PRTN3/CD177/OLR1	3
MF	GO:0004252	serine-type endopeptidase activity	8/40	174/18522	0.0459770114942529	21.2896551724138	12.5095778203332	3.07237770820387e-09	2.73719580912758e-07	1.85034965368354e-07	HP/PRTN3/MMP8/CTSG/AZU1/GZMH/MMP9/LTF	8
MF	GO:0008236	serine-type peptidase activity	8/40	191/18522	0.0418848167539267	19.3947643979058	11.8879114973228	6.40228643556628e-09	2.73719580912758e-07	1.85034965368354e-07	HP/PRTN3/MMP8/CTSG/AZU1/GZMH/MMP9/LTF	8
MF	GO:0017171	serine hydrolase activity	8/40	195/18522	0.041025641025641	18.9969230769231	11.7532400061135	7.53356644714014e-09	2.73719580912758e-07	1.85034965368354e-07	HP/PRTN3/MMP8/CTSG/AZU1/GZMH/MMP9/LTF	8
MF	GO:0005539	glycosaminoglycan binding	7/40	239/18522	0.0292887029288703	13.5621338912134	9.09340151035879	7.07643520201241e-07	1.92832859254838e-05	1.30355385300229e-05	PCOLCE2/MPO/COL17A1/PGLYRP1/CTSG/AZU1/LTF	7
MF	GO:0004175	endopeptidase activity	8/40	388/18522	0.0206185567010309	9.54742268041237	7.91574812188614	1.47600995832674e-06	3.2177017091523e-05	2.17517257016573e-05	HP/PRTN3/MMP8/CTSG/AZU1/GZMH/MMP9/LTF	8
MF	GO:0008201	heparin binding	6/40	174/18522	0.0344827586206897	15.9672413793103	9.22804597708295	1.85682214407689e-06	3.37322689507301e-05	2.28030789623477e-05	PCOLCE2/MPO/COL17A1/CTSG/AZU1/LTF	6
MF	GO:1901681	sulfur compound binding	6/40	267/18522	0.0224719101123595	10.4056179775281	7.20177876448901	2.15783756939655e-05	0.000336006135806034	0.000227140796778584	PCOLCE2/MPO/COL17A1/CTSG/AZU1/LTF	6
MF	GO:0023023	MHC protein complex binding	3/40	37/18522	0.0810810810810811	37.5445945945946	10.351469613057	6.88991753054283e-05	0.000938751263536461	0.00063459766728684	KLRD1/HLA-DPA1/HLA-DQA1	3
MF	GO:0001530	lipopolysaccharide binding	3/40	39/18522	0.0769230769230769	35.6192307692308	10.0681856278068	8.07963525029584e-05	0.000978533602535829	0.000661490605287379	BPI/RNASE3/LTF	3
MF	GO:0032395	MHC class II receptor activity	2/40	10/18522	0.2	92.61	13.4804360630485	0.000202409638332788	0.00220626505782739	0.00149143944034686	HLA-DPA1/HLA-DQA1	2
MF	GO:0140375	immune receptor activity	4/40	151/18522	0.0264900662251656	12.2662251655629	6.46678214271055	0.000308740919901042	0.00305934184265578	0.00206812099455243	KLRD1/HLA-DPA1/IL2RB/HLA-DQA1	4
MF	GO:0023026	MHC class II protein complex binding	2/40	27/18522	0.0740740740740741	34.3	8.05539194385106	0.00154255618670445	0.0140115520292321	0.00947183623415015	HLA-DPA1/HLA-DQA1	2
MF	GO:0042605	peptide antigen binding	2/40	47/18522	0.0425531914893617	19.7042553191489	5.97289466939191	0.00462300431707294	0.0387621131200731	0.0262032633356361	HLA-DPA1/HLA-DQA1	2
MF	GO:0140313	molecular sequestering activity	2/40	49/18522	0.0408163265306122	18.9	5.83673645924407	0.00501561449648239	0.0390501414368986	0.0263979710341179	LCN2/TCN1	2
MF	GO:0003823	antigen binding	3/40	177/18522	0.0169491525423729	7.84830508474576	4.25891137866731	0.00653965905461603	0.0475215224635432	0.0321246409700437	KLRD1/HLA-DPA1/HLA-DQA1	3
KEGG analysis results
category	subcategory	ID	Description	GeneRatio	BgRatio	RichFactor	FoldEnrichment	zScore	pvalue	p.adjust	qvalue	geneID	Count
Human Diseases	Immune disease	hsa05310	Asthma	2025-03-20	32/8866	0.09375	41.5594	10.928698531388	4.67059344035305e-05	0.00368976881787891	0.00240904293239263	HLA-DPA1/HLA-DQA1/RNASE3	3
Human Diseases	Immune disease	hsa05332	Graft-versus-host disease	2025-03-20	45/8866	0.0666666666666667	29.5533333333333	9.13030029050156	0.000131143564365087	0.00518017079242093	0.00338212350204698	KLRD1/HLA-DPA1/HLA-DQA1	3
Cellular Processes	Transport and catabolism	hsa04145	Phagosome	2025-04-20	159/8866	0.0251572327044025	11.1522012578616	6.1419377275864	0.00038566935103082	0.0101559595771449	0.00663080638614392	HLA-DPA1/MPO/HLA-DQA1/OLR1	4
Organismal Systems	Immune system	hsa04612	Antigen processing and presentation	2025-03-20	81/8866	0.037037037037037	16.4185185185185	6.62819342426604	0.000748717501716362	0.0147369130742173	0.00962170207377277	KLRD1/HLA-DPA1/HLA-DQA1	3
Human Diseases	Cancer: overview	hsa05202	Transcriptional misregulation in cancer	2025-04-20	201/8866	0.0199004975124378	8.82189054726368	5.3334273048311	0.000934055312742305	0.0147369130742173	0.00962170207377277	IL2RB/MPO/DEFA4/MMP9	4
Organismal Systems	Immune system	hsa04658	Th1 and Th2 cell differentiation	2025-03-20	93/8866	0.032258064516129	14.3	6.13055722766835	0.00111925922082663	0.0147369130742173	0.00962170207377277	HLA-DPA1/IL2RB/HLA-DQA1	3
Human Diseases	Infectious disease: bacterial	hsa05150	Staphylococcus aureus infection	2025-03-20	102/8866	0.0294117647058824	13.0382352941176	5.81423564530566	0.00146190003517465	0.0164985861112567	0.0107718949960237	HLA-DPA1/HLA-DQA1/DEFA4	3
Organismal Systems	Immune system	hsa04659	Th17 cell differentiation	2025-03-20	109/8866	0.0275229357798165	12.2009174311927	5.59461325816529	0.0017695286698162	0.017474095614435	0.0114088032659202	HLA-DPA1/IL2RB/HLA-DQA1	3
Human Diseases	Immune disease	hsa05330	Allograft rejection	2025-02-20	39/8866	0.0512820512820513	22.7333333333333	6.46744853544973	0.00340769266988325	0.0299119689911974	0.0195294667630736	HLA-DPA1/HLA-DQA1	2
Human Diseases	Immune disease	hsa05322	Systemic lupus erythematosus	2025-03-20	144/8866	0.0208333333333333	9.23541666666667	4.73739592485267	0.00390619073954246	0.0308589068423854	0.0201477206565874	HLA-DPA1/HLA-DQA1/CTSG	3
Human Diseases	Endocrine and metabolic disease	hsa04940	Type I diabetes mellitus	2025-02-20	44/8866	0.0454545454545455	20.15	6.05469805718409	0.00432117247888428	0.0310338750756235	0.020261957078022	HLA-DPA1/HLA-DQA1	2
Metabolism	Amino acid metabolism	hsa00330	Arginine and proline metabolism	2025-02-20	50/8866	0.04	17.732	5.64128404648849	0.00555047545955876	0.0337298124080879	0.0220221293537149	MAOA/ARG1	2
Organismal Systems	Immune system	hsa04672	Intestinal immune network for IgA production	2025-02-20	50/8866	0.04	17.732	5.64128404648849	0.00555047545955876	0.0337298124080879	0.0220221293537149	HLA-DPA1/HLA-DQA1	2
Human Diseases	Immune disease	hsa05320	Autoimmune thyroid disease	2025-02-20	54/8866	0.037037037037037	16.4185185185185	5.40359987150912	0.00644897274376402	0.0363906319112398	0.023759373266499	HLA-DPA1/HLA-DQA1	2
Organismal Systems	Immune system	hsa04613	Neutrophil extracellular trap formation	2025-03-20	196/8866	0.0153061224489796	6.78520408163265	3.8941983745335	0.00919192174047025	0.0469635418783045	0.0306624057566545	MPO/CTSG/AZU1	3
Human Diseases	Immune disease	hsa05321	Inflammatory bowel disease	2025-02-20	66/8866	0.0303030303030303	13.4333333333333	4.82057794067436	0.00951160341839079	0.0469635418783045	0.0306624057566545	HLA-DPA1/HLA-DQA1	2
Human Diseases	Cardiovascular disease	hsa05416	Viral myocarditis	2025-02-20	70/8866	0.0285714285714286	12.6657142857143	4.65906367035619	0.0106513289172613	0.0494973520272729	0.03231672550748	HLA-DPA1/HLA-DQA1	2
